# Supplementary material for: Exploring the prognostic value of BRMS1 + microglia based on single-cell anoikis regulator patterns in the immunologic microenvironment of GBM
Source: J Neurooncol. 2024 Aug 15;170(1):101–17. doi: 10.1007/s11060-024-04781-5 (PMC11447114; doi:10.1007/s11060-024-04781-5)
Supplement: Supplementary file 4 — Supplementary file4 (XLS 20 KB) [file 11060_2024_4781_MOESM4_ESM.xls]

## Sheet: Supplementary table
REACTOME_anoikis-related genes (ARGs)
AKT1
ANKRD13C
BCL2
BMF
BRMS1
CAV1
CEACAM5
CEACAM6
CHEK2
CRYBA1
DAPK2
E2F1
IKBKG
ITGA5
ITGB1
MAP3K7
MCL1
MTOR
MYBBP1A
NOTCH1
NTRK2
PDK4
PIK3CA
PIK3R3
PTK2
PTRH2
SIK1
SNAI2
SRC
STK11
TFDP1
TLE1
TLE5
TSC2
ZNF304
